# Supplementary material for: Directed evolution of rRNA improves translation kinetics and recombinant protein yield
Source: Nat Commun. 2021 Sep 24;12:5638. doi: 10.1038/s41467-021-25852-5 (PMC8463689; doi:10.1038/s41467-021-25852-5)
Supplement: Supplementary file 3 — Source Data [file 41467_2021_25852_MOESM3_ESM.xlsx]

## Sheet: Fig. 1d
	Input		pAB140aH3+IPTG		pAB140aH3-IPTG
o-antiRBSB	100000	100000	740000	1100000	8400	10000
o-antiRBSH3-D	50000	100000	36000000	37000000	1000000	2000000
Input

## Sheet: Fig. 1e
Time (h)	SPB	SPH3	SPlib		Time (h)	flow rate
0	1000000	1000000	100000000		0	0.5
2	470000	31000	500000000		2	0.5
5	6400	20000	12000000		5	0.5
16	100	40000	4000000		16	0.5
22	100	30000	2000000		16	0.75
28	100	20000	600000		22	0.75
40	100	10000	30000		28	0.75
52	0	0	10000		28	1
64	0	0	20000		40	1
76	0	0	30000		40	1.25
					52	1.5
					64	2
					76	2

## Sheet: Fig. 1g
	SPB	SPH3
S2060	30000	1700000
Δhpf (S3317)	20000	68000000
Δrmf (S3318)	7000	3000000
ΔraiA (S3319)	6900	10000000
ΔrsfS (S3320)	10000	7000000

## Sheet: Fig. 2d
	–								∆h6				∆h8				∆h26				∆h33				∆h41								Δ26, Δ6				Δ26, Δ8				Δ26, Δ33				Δ26, Δ41
o-ribosome activity (starting o-Ec = 100%)	101.77	106.097	105.808	86.3244	0				71.912	73.476	73.5905	72.7907	65.0765	65.7646	62.6163		126.995	128.239	120.469	131.514	72.2371	69.0033	67.7716	73.1541	66.5478	78.9918		75.9465	0				49.6279	48.8446	50.4157		24.3945	42.8742	15.2528	43.3159	24.6215	28.6859	24.2187	25.1412	51.5647	52.3981	51.1524

## Sheet: Fig. 2e
	full 16S	Δh26	Δ26, Δ6	Δ26, Δ8	Δ26, Δ33	Δ26, Δ41
Phage titer (pfu/ mL)	22000000	13000000	160000	180000	140000	840000

## Sheet: Fig. 3a
	Ec								Pa								Vc
o-ribosome activity (starting o-Ec = 100%)	100								56.9871	57.6055	57.9544	59.6227	60.1011	53.813	58.2575	55.2151	44.1571	43.3815	43.5046	41.9019	42.9707	45.6541	45.8552	48.4996

## Sheet: Fig. 3b
	SPEc	SPPa	SPVc
proC	3000000000	26000000	1300000000
proB	800000000	5000000	400000000
proA	4000000	340000	1000000
pro4	270000	20000	360000

## Sheet: Fig. 3c
	SPEc	SPPa	SPVc
GGS2	6000000	120000	210000
MBP	2000000	120000	200000
dT7RNAP	300000	60000	200000

## Sheet: Fig. 3d
Segment 1					Segment 2					Segment 3					Segment 4
Time (h)	SPEc	SPPa	SPVc		Time (h)	SPEc	SPPa	SPVc		Time (h)	SPEc	SPPa	SPVc		Time (h)	SPEc	SPPa	SPVc
0	1000000	1000000	1000000		67.5	1000000	771000	842000		142.5	1000000	10000	1000000		67.5	1000000	750000	770000
2.5	6000000	2000000	2000000		70	530000	190000	220000		148	4000000000	130000000	400000000		73	7400000000	1300000000	400000000
10	200000000	2000000	3000000		74	6600000	40000	120000		165	13000000000	4200000000	6200000000		90	3900000000	6000000000	2600000000
20	200000000	4000000	15000000		90	100000000	30000	20000		174	4900000000	2000000000	3100000000		99	3400000000	1600000000	700000000
27.5	2200000000	12000000	300000000		98	200000000	130000	3000000		190	800000000	400000000	1200000000		115	500000000	200000000	300000000
43.5	200000000	200000000	500000000		113	71000000	9000000	8000000		201	800000000	300000000	300000000		126	400000000	300000000	100000000
50	264000000	84000000	300000000		121	9000000	3000000	10000000		218	1100000000	200000000	600000000		143	400000000	120000000	14000000
54.5	300000000	24000000	26000000		138.5	480000	100	600000
67.5	100000000	5000000	200000000		142.5	60000	3000	360000
Time (h)	Dilution rate (vol/h)				Time (h)	Dilution rate (vol/h)				Time (h)	Dilution rate (vol/h)				Time (h)	Dilution rate (vol/h)
0	1.5				67.5	1.5				142.5	1.5				67.5	1.5
0	1.5				70	1.5				148	1.5				73	1.5
2.5	1.5				74	1.5				165	1.5				90	1.5
2.5	1.5				90	1.5				165	2				90	2
10	1.5				90	2				174	2				99	2
10	1.5				98	2				174	2.5				99	2.5
20	1.5				98	2.5				190	2.5				115	2.5
20	2				113	2.5				190	3				115	3
27.5	2				113	3				201	3				126	3
27.5	2.5				121	3				201	3.5				126	3.5
43.5	2.5				121	3.5				218	3.5				143	3.5
43.5	3				138.5	3.5
50	3				142.5	3.5
50	3.5
54.5	3.5
54.5	3.5
67.5	3.5

## Sheet: Fig. 3e
		Ec	Pa	Vc	Ec	Pa	Vc
start		0	0	0
S1		1.25	1.375	3	1.25	1.375	3
S2		2.375	1.75	4.25
S3		3.44444	2.625	5.875
S4					1.33333	1.625	3.625

[truncated: 79 more sheets: Fig. 4a, Fig. 4b, Fig. 4c, Fig. 4d, Fig. 4e, Fig. 5b, Fig. 5c, Fig. 5d, Fig. 5e, Fig. 5f, Fig. 5g, Fig. 5h, Fig. 5i, Fig. 5j, Fig. 6b, Fig. 6c, Fig. 6d, Fig. 6e, Fig. 6f, Fig. 6g …]
